# Supplementary material for: Hematopoietic Stem and Progenitor Cell Maintenance and Multiple Lineage Differentiation Is an Integral Function of NFATc1
Source: Cells. 2022 Jun 23;11(13):2012. doi: 10.3390/cells11132012 (PMC9265824; doi:10.3390/cells11132012)
Supplement: Supplementary file 1 [file cells-11-02012-s001.zip]

Archive with 5 entries (5 files):
- Patra_Supplementary Figure S1.pdf
- Patra_Supplementary Figure S2.pdf
- Patra_Supplementary Figure S3.pdf
- Patra_Supplementary Figure S4.pdf
- Patra_Supplementary Materials.pdf
